# Supplementary material for: Faunal communities mediate the effects of plant richness, drought, and invasion on ecosystem multifunctional stability
Source: Commun Biol. 2022 Jun 1;5:527. doi: 10.1038/s42003-022-03471-0 (PMC9159989; doi:10.1038/s42003-022-03471-0)
Supplement: Supplementary file 4 — Supplementary Data 1 [file 42003_2022_3471_MOESM4_ESM.xlsx]

## Sheet: Plant taxons and accessions
Taxon_IDs	Taxonomy														Representive amino acid sequence accessions of plant plastid coding genes
	Kindom	Phylum	Class	Order	Family	Genus	Species	Subspecies	Height (cm)	Description	Phylogenetic distance to invasion species	Dominant species	Life form	Full NCBI taxonomy	atpB	atpF	atpH	ccsA	matK	ndhA	ndhB	ndhC	ndhE	ndhF	ndhG	ndhH	ndhI	petA	petB	petD
outgroup_a	Viridiplantae	Streptophyta	Pinopsida	Cupressales	Cupressaceae	Sequoiadendron	Sequoiadendron giganteum							Viridiplantae;Streptophyta;Streptophytina;Embryophyta;Tracheophyta;Euphyllophyta;Spermatophyta;Acrogymnospermae;Pinopsida;Pinidae;Cupressales;Cupressaceae;Sequoiadendron;Sequoiadendron giganteum	BBN66951	BBN66894	BBN66893	BBN66946	AFJ38988	BBN66904	BBN66910	BBN66952	BBN66901	BBN66908	BBN66902	BBN66905	BBN66903	BBN66933	BBN66925	BBN66924
outgroup_b	Viridiplantae	Streptophyta	Polypodiopsida	Polypodiales	Aspleniaceae	Asplenium	Asplenium pekinense							Viridiplantae;Streptophyta;Streptophytina;Embryophyta;Tracheophyta;Euphyllophyta;Polypodiopsida;Polypodiidae;Polypodiales;Aspleniineae;Aspleniaceae;Asplenium	ASU93876	ASU93968	YP_009709475	QEW89353	QEW89284	QEW89359	ASU94027	YP_009425201	ASU93911	ASU93952	YP_009709542	ASU93881	YP_009425339	ASU93975	ASU94029	ASU93943
Invasion	Viridiplantae	Streptophyta	Magnoliopsida	Asterales	Asteraceae	Symphyotrichum	Symphyotrichum subulatum	Symphyotrichum subulatum (Michx.) G. L. Nesom.	20-100	Erect herb	0	--	Annual	Viridiplantae;Streptophyta;Streptophytina;Embryophyta;Tracheophyta;Euphyllophyta;Spermatophyta;Magnoliopsida;Mesangiospermae;eudicotyledons;Gunneridae;Pentapetalae;asterids;campanulids;Asterales;Asteraceae;Asteroideae;Astereae;North American clade;Symphyotrichum;Symphyotrichum subulatum	QNH83444	QNH83430	QNH83429	QNH83486	QNH83418	QNH83492	QNH83482	QNH83442	QNH83489	QNH83484	QNH83490	QNH83493	QNH83491	QNH83450	QNH83467	QNH83468
Native11	Viridiplantae	Streptophyta	Magnoliopsida	Caryophyllales	Polygonaceae	Persicaria	Persicaria filiformis	Antenoron filiforme (Thunb.) Rob. et Vaut.	50-80	Erect herb	0.214036	no	Perennial	Viridiplantae;Streptophyta;Streptophytina;Embryophyta;Tracheophyta;Euphyllophyta;Spermatophyta;Magnoliopsida;Mesangiospermae;eudicotyledons;Gunneridae;Pentapetalae;Caryophyllales;Polygonaceae;Polygonoideae;Persicarieae;Persicaria;Persicaria filiformis	YP_009920944	YP_009920923	QMS48840	YP_009920986	QCW67035	YP_009920991	YP_009920996	YP_009920942	QMS48836	ACU12275	YP_009920989	YP_009920992	QMS48824	QMS48814	YP_009920967	QMS48808
Native9	Viridiplantae	Streptophyta	Magnoliopsida	Caryophyllales	Amaranthaceae	Achyranthes	Achyranthes aspera	Achyranthes aspera L.	70-120	Herb	0.198196	yes	Perennial	Viridiplantae;Streptophyta;Streptophytina;Embryophyta;Tracheophyta;Euphyllophyta;Spermatophyta;Magnoliopsida;Mesangiospermae;eudicotyledons;Gunneridae;Pentapetalae;Caryophyllales;Amaranthaceae;Achyranthes;Achyranthes aspera	QMQ99397	YP_009913275	QMQ99438	QMQ99409	QMQ99395	QNC70914	QMQ99386	QLJ93160	QLJ93205	YP_009913335	QMQ99420	YP_009913344	QLJ93207	QMQ99410	QMQ99398	QLJ93185
Native8	Viridiplantae	Streptophyta	Magnoliopsida	Solanales	Solanaceae	Solanum	Solanum nigrum	Solanum nigrum L.	25-100	Erect herb	0.14873	yes	Annual	Viridiplantae;Streptophyta;Streptophytina;Embryophyta;Tracheophyta;Euphyllophyta;Spermatophyta;Magnoliopsida;Mesangiospermae;eudicotyledons;Gunneridae;Pentapetalae;asterids;lamiids;Solanales;Solanaceae;Solanoideae;Solaneae;Solanum;Solanum nigrum	YP_009171875	AKM21931	AKM21932	AKM21994	ALI31121	AKM22000	AKM22005	AKM21950	YP_009171920	AKM21992	YP_009171921	YP_009171924	YP_009171922	YP_009171881	YP_009171897	YP_009171898
Native15	Viridiplantae	Streptophyta	Magnoliopsida	Saxifragales	Penthoraceae	Penthorum	Penthorum chinense	Penthorum chinense Pursh	40-65	Herb	0.152085	no	Perennial	Viridiplantae;Streptophyta;Streptophytina;Embryophyta;Tracheophyta;Euphyllophyta;Spermatophyta;Magnoliopsida;Mesangiospermae;eudicotyledons;Gunneridae;Pentapetalae;Saxifragales;Penthoraceae;Penthorum;Penthorum chinense	AFR25667	YP_008963466	AFR25647	AFR25707	AFR25641	AFR25713	AFR25718	AFR25665	AFR25710	AFR25705	YP_008963531	AFR25714	AFR25712	AFR25673	YP_008963509	YP_008963510
Native14	Viridiplantae	Streptophyta	Magnoliopsida	Fabales	Fabaceae	Sesbania	Sesbania cannabina	Sesbania cannabina (Retz.) Poir.	300-350	Herb (legumes)	0.229027	yes	Annual	Viridiplantae;Streptophyta;Streptophytina;Embryophyta;Tracheophyta;Euphyllophyta;Spermatophyta;Magnoliopsida;Mesangiospermae;eudicotyledons;Gunneridae;Pentapetalae;rosids;fabids;Fabales;Fabaceae;Papilionoideae;50 kb inversion clade;NPAAA clade;Hologalegina;robinioid clade;Sesbanieae;Sesbania;Sesbania cannabina	QJQ80037	QJQ80044	QJQ80079	QJQ80051	QJQ80034	QJQ80025	QJQ80030	QJQ80070	QJQ80072	QJQ80027	QJQ80060	QJQ80046	QJQ80061	QJQ80052	QJQ80041	QJQ80045
Native5	Viridiplantae	Streptophyta	Magnoliopsida	Dipsacales	Caprifoliaceae	Patrinia	Patrinia scabiosifolia	Patrinia sscabiosifolia Fisch. ex Trev.	30-100	Erect herb	0.132835	yes	Perennial	Viridiplantae;Streptophyta;Streptophytina;Embryophyta;Tracheophyta;Euphyllophyta;Spermatophyta;Magnoliopsida;Mesangiospermae;eudicotyledons;Gunneridae;Pentapetalae;asterids;campanulids;Dipsacales;Caprifoliaceae;Patrinia;Patrinia scabiosifolia	AVT43367	AVT43346	AVT43347	YP_009629384	YP_009629316	YP_009629390	AVT43404	YP_009629340	YP_009629387	AVT43407	QFQ34465	AVT43416	QFQ34466	AVT43372	AVT43389	QFQ34444
Native3	Viridiplantae	Streptophyta	Magnoliopsida	Asterales	Asteraceae	Eclipta	Eclipta prostrata	Eclipta prostrata (L.) L.	60	Herb	0.042525	no	Annual	Viridiplantae;Streptophyta;Streptophytina;Embryophyta;Tracheophyta;Euphyllophyta;Spermatophyta;Magnoliopsida;Mesangiospermae;eudicotyledons;Gunneridae;Pentapetalae;asterids;campanulids;Asterales;Asteraceae;Asteroideae;Heliantheae alliance;Heliantheae;Eclipta;Eclipta prostrata	YP_009532977	YP_009532963	YP_009532962	YP_009271519	YP_009532951	YP_009271525	YP_009271513	AYG51310	YP_009271522	ANW48010	YP_009271523	ANW48019	AAN61753	YP_009532983	YP_009271498	YP_009533001
Native10	Viridiplantae	Streptophyta	Magnoliopsida	Caryophyllales	Polygonaceae	Persicaria	Persicaria chinensis	Polygonum chinense L.	70-100	Erect herb	0.228593	no	Perennial	Viridiplantae;Streptophyta;Streptophytina;Embryophyta;Tracheophyta;Euphyllophyta;Spermatophyta;Magnoliopsida;Mesangiospermae;eudicotyledons;Gunneridae;Pentapetalae;Caryophyllales;Polygonaceae;Polygonoideae;Persicarieae;Persicaria;Persicaria chinensis	QMS48799	YP_009920923	QMS48840	YP_009920986	YP_009920918	YP_009920991	YP_009920996	YP_009920942	QMS48836	QMS48789	YP_009920989	YP_009920992	QMS48824	QMS48814	YP_009920967	QMS48808
Native2	Viridiplantae	Streptophyta	Magnoliopsida	Asterales	Asteraceae	Bidens	Bidens pilosa	Bidens pilosa L.	30-100	Erect herb	0.0444927	no	Annual	Viridiplantae;Streptophyta;Streptophytina;Embryophyta;Tracheophyta;Euphyllophyta;Spermatophyta;Magnoliopsida;Mesangiospermae;eudicotyledons;Gunneridae;Pentapetalae;asterids;campanulids;Asterales;Asteraceae;Asteroideae;Heliantheae alliance;Coreopsideae;Bidens;Bidens pilosa	YP_009747518	QII89198	QII89235	QII89205	YP_009747492	YP_009747567	QII89181	QII89225	QII89226	QII89179	YP_009747565	QII89199	QII89215	YP_009747524	QIQ58611	QIQ58612
Native7	Viridiplantae	Streptophyta	Magnoliopsida	Lamiales	Lamiaceae	Perilla	Perilla frutescens	Perilla frutescens (L.) Britt. var. acuta (Thunb.) Kudo	30-200	Erect herb	0.175425	no	Annual	Viridiplantae;Streptophyta;Streptophytina;Embryophyta;Tracheophyta;Euphyllophyta;Spermatophyta;Magnoliopsida;Mesangiospermae;eudicotyledons;Gunneridae;Pentapetalae;asterids;lamiids;Lamiales;Lamiaceae;Nepetoideae;Elsholtzieae;Perilla;Perilla frutescens	AMR74203	AKJ77747	AMR74535	AMR74335	AMR74353	AMR74165	YP_009270870	AMR74377	AMR74778	AMR74509	AMR74603	AMR74782	AMR74428	AMR74737	AMR74314	AKJ77739
Native1	Viridiplantae	Streptophyta	Magnoliopsida	Asterales	Asteraceae	Artemisia	Artemisia stolonifera	Artemisia stolonifera (Maxim.) Kom.	50-120	Herb	0.0436569	yes	Perennial	Viridiplantae;Streptophyta;Streptophytina;Embryophyta;Tracheophyta;Euphyllophyta;Spermatophyta;Magnoliopsida;Mesangiospermae;eudicotyledons;Gunneridae;Pentapetalae;asterids;campanulids;Asterales;Asteraceae;Asteroideae;Anthemideae;Artemisiinae;Artemisia;Artemisia stolonifera	YP_009890390	QKM79204	YP_009890375	YP_009890433	AOR82655	YP_009890439	YP_009890428	YP_009890388	QKM79264	YP_009890431	QKM79265	QKM79268	YP_009890438	YP_009890396	QKM79241	YP_009890414
Native6	Viridiplantae	Streptophyta	Magnoliopsida	Lamiales	Acanthaceae	Justicia	Justicia procumbens	Justicia procumbens L.	50	Herb	0.196924	no	Annual	Viridiplantae;Streptophyta;Streptophytina;Embryophyta;Tracheophyta;Euphyllophyta;Spermatophyta;Magnoliopsida;Mesangiospermae;eudicotyledons;Gunneridae;Pentapetalae;asterids;lamiids;Lamiales;Acanthaceae;Acanthoideae;Justicieae;Justicia;Justicia procumbens	QJA27229	YP_009776722	QJA27209	YP_009776786	QJA27203	YP_009776792	YP_009776797	YP_009776741	QJA27275	YP_009776784	YP_009776790	YP_009776793	QJA27277	QJA27235	QJA27252	QJA27253
Native12	Viridiplantae	Streptophyta	Magnoliopsida	Caryophyllales	Polygonaceae	Persicaria	Persicaria lapathifolia	Polygonum lapathifolium L. var. salicifolium Sibth.	40-90	Erect herb	0.223235	no	Annual	Viridiplantae;Streptophyta;Streptophytina;Embryophyta;Tracheophyta;Euphyllophyta;Spermatophyta;Magnoliopsida;Mesangiospermae;eudicotyledons;Gunneridae;Pentapetalae;Caryophyllales;Polygonaceae;Polygonoideae;Persicarieae;Persicaria;Persicaria lapathifolia	QMS48799	YP_009920923	QMS48840	YP_009920986	AVD50349	YP_009920991	YP_009920996	YP_009920942	QMS48836	ACU65509	YP_009920989	YP_009920992	QMS48824	QMS48814	YP_009920967	QMS48808
Native16	Viridiplantae	Streptophyta	Magnoliopsida	Poales	Poaceae	Lolium	Lolium perenne	Lolium perenne L.	80-100	Ryegrass	0.367001	no	Perennial	Viridiplantae;Streptophyta;Streptophytina;Embryophyta;Tracheophyta;Euphyllophyta;Spermatophyta;Magnoliopsida;Mesangiospermae;Liliopsida;Petrosaviidae;commelinids;Poales;Poaceae;BOP clade;Pooideae;Poodae;Poeae;Loliinae;Lolium;Lolium perenne	YP_001531290	CAO85972	YP_001531278	CAO86025	YP_001531264	YP_001531337	YP_001531325	YP_001531288	YP_001531334	CAO86023	YP_001531335	YP_001531338	YP_001531336	YP_001531295	CAO86005	CAO86006
Native4	Viridiplantae	Streptophyta	Magnoliopsida	Asterales	Asteraceae	Cichorium	Cichorium intybus	Cichorium intybus L.	40-100	Erect herb	0.0373083	yes	Perennial	Viridiplantae;Streptophyta;Streptophytina;Embryophyta;Tracheophyta;Euphyllophyta;Spermatophyta;Magnoliopsida;Mesangiospermae;eudicotyledons;Gunneridae;Pentapetalae;asterids;campanulids;Asterales;Asteraceae;Cichorioideae;Cichorieae;Cichoriinae;Cichorium;Cichorium intybus	CAB94251	YP_009672490	YP_009672489	QCX42485	QCX42502	QCX42490	YP_009672455	QCX42525	YP_009672464	YP_009672460	YP_009672465	QCX42491	YP_009672466	YP_009672509	QCX42545	YP_009672523
Native13	Viridiplantae	Streptophyta	Magnoliopsida	Fabales	Fabaceae	Astragalus	Medicago sativa	Medicago sativa L.	30-100	Erect herb (legumes)	0.241529	no	Perennial	Viridiplantae;Streptophyta;Streptophytina;Embryophyta;Tracheophyta;Euphyllophyta;Spermatophyta;Magnoliopsida;Mesangiospermae;eudicotyledons;Gunneridae;Pentapetalae;rosids;fabids;Fabales;Fabaceae;Papilionoideae;50 kb inversion clade;NPAAA clade;Hologalegina;IRL clade;Trifolieae;Medicago;Medicago sativa	YP_009770493	AMQ99222	QIT01215	YP_009760422	ASK50259	YP_009243001	AMQ99259	YP_009242940	YP_009760419	BAG49694	YP_009243003	QJQ74639	YP_009770557	ALH42764	QNQ65869	YP_009242984

## Sheet: Fauna taxons and accessions
Taxon_IDs	Taxonomy						Representive amino acid sequence accessions of faunal mitochondrial coding genes
	Kindom	Phylum	Class	Order	Family	Full NCBI taxonomy	ATP6	ATP8	COX2	COX3	CYTB	ND1	ND2	ND3	ND4	ND4L	ND5	ND6
fauna_53	Metazoa	Arthropoda	Diplopoda	Spirobolida	Spirobolidae	Metazoa;Eumetazoa;Bilateria;Protostomia;Ecdysozoa;Panarthropoda;Arthropoda;Mandibulata;Myriapoda;Diplopoda;Helminthomorpha;Spirobolida;Spirobolidae	AAL18206	AAL18205	AOR87162	AOR87165	AOR87168	AOR87182	AAL18215	AAL18208	AOR87186	AAL18213	AAL18211	AAL18209
fauna_19	Metazoa	Arthropoda	Insecta	Thysanoptera	Phlaeothripidae	Metazoa;Eumetazoa;Bilateria;Protostomia;Ecdysozoa;Panarthropoda;Arthropoda;Mandibulata;Pancrustacea;Hexapoda;Insecta;Dicondylia;Pterygota;Neoptera;Paraneoptera;Thysanoptera;Tubulifera;Phlaeothripoidea;Phlaeothripidae	AAN64186	AAN64185	AAK55290	AAK55291	AIA77269	AIQ81000	AET08364	AIA77266	AIQ81017	AET08370	AIQ81003	AET08371
fauna_11	Metazoa	Arthropoda	Insecta	Psocoptera	Lepidopsocidae	Metazoa;Eumetazoa;Bilateria;Protostomia;Ecdysozoa;Panarthropoda;Arthropoda;Mandibulata;Pancrustacea;Hexapoda;Insecta;Dicondylia;Pterygota;Neoptera;Paraneoptera;Psocodea;Psocoptera;Trogiomorpha;Lepidopsocidae	AAP44718	AAP44717	AAK55293	AAK55292	AAP44723	AAP44724	AAP44715	AAK55294	AAP44720	AAP44721	AAP44719	AAP44722
fauna_51	Metazoa	Arthropoda	Arachnida	Araneae	Liphistiidae	Metazoa;Eumetazoa;Bilateria;Protostomia;Ecdysozoa;Panarthropoda;Arthropoda;Chelicerata;Arachnida;Araneae;Mesothelae;Liphistiidae	AAP51137	AAP51136	AAP51135	AAP51138	AAP51144	AAP51145	AAP51146	AAP51139	AAP51141	AAP51142	AAP51140	AAP51143
fauna_52	Metazoa	Arthropoda	Arachnida	Araneae	Atypidae	Metazoa;Eumetazoa;Bilateria;Protostomia;Ecdysozoa;Panarthropoda;Arthropoda;Chelicerata;Arachnida;Araneae;Mygalomorphae;Atypidae	AAP51150	AAP51149	AAP51148	AAP51151	AAP51157	AAP51158	AAP51159	AAP51152	AAP51154	AAP51155	AAP51153	AAP51156
fauna_14	Metazoa	Arthropoda	Insecta	Hymenoptera	Formicidae	Metazoa;Eumetazoa;Bilateria;Protostomia;Ecdysozoa;Panarthropoda;Arthropoda;Mandibulata;Pancrustacea;Hexapoda;Insecta;Dicondylia;Pterygota;Neoptera;Holometabola;Hymenoptera;Apocrita;Aculeata;Formicoidea	AAR99217	AAR99209	AAR99206	AFZ99016	ARX79623	AJP76858	ADP01783	ADP01802	ADP01778	ADP01792	ADP01777	ADP01780
fauna_29	Metazoa	Arthropoda	Insecta	Hymenoptera	Formicidae	Metazoa;Eumetazoa;Bilateria;Protostomia;Ecdysozoa;Panarthropoda;Arthropoda;Mandibulata;Pancrustacea;Hexapoda;Insecta;Dicondylia;Pterygota;Neoptera;Holometabola;Hymenoptera;Apocrita;Aculeata;Formicoidea	AAR99217	AAR99209	AAR99206	AFZ99016	ARX79623	AJP76858	ADP01783	ADP01802	ADP01778	ADP01792	ADP01777	ADP01780
fauna_57	Metazoa	Arthropoda	Insecta	Hymenoptera	Formicidae	Metazoa;Eumetazoa;Bilateria;Protostomia;Ecdysozoa;Panarthropoda;Arthropoda;Mandibulata;Pancrustacea;Hexapoda;Insecta;Dicondylia;Pterygota;Neoptera;Holometabola;Hymenoptera;Apocrita;Aculeata;Formicoidea	AAR99217	AAR99209	AAR99206	AFZ99016	ARX79623	AJP76858	ADP01783	ADP01802	ADP01778	ADP01792	ADP01777	ADP01780
fauna_7	Metazoa	Arthropoda	Collembola	Poduromorpha	Onychiuridae	Metazoa;Eumetazoa;Bilateria;Protostomia;Ecdysozoa;Panarthropoda;Arthropoda;Mandibulata;Pancrustacea;Hexapoda;Collembola;Poduromorpha;Poduroidea;Onychiuridae;Onychiurinae;Onychiurus	AAT69323	AAT69322	AAT69321	AAT69324	AAT69330	AAT69331	AAT69319	AAT69325	AAT69327	AAT69328	AAT69326	AAT69329
fauna_8	Metazoa	Arthropoda	Collembola	Poduromorpha	Onychiuridae	Metazoa;Eumetazoa;Bilateria;Protostomia;Ecdysozoa;Panarthropoda;Arthropoda;Mandibulata;Pancrustacea;Hexapoda;Collembola;Poduromorpha;Poduroidea;Onychiuridae	AAT69323	AAT69322	AAK30942	AAK30945	AAT69330	AAK30952	AAK30940	AAK30946	AAK30948	AAK30949	AAK30947	AAK30950
fauna_1	Metazoa	Arthropoda	Collembola	Poduromorpha	Poduridae	Metazoa;Eumetazoa;Bilateria;Protostomia;Ecdysozoa;Panarthropoda;Arthropoda;Mandibulata;Pancrustacea;Hexapoda;Collembola;Poduromorpha;Poduroidea;Poduridae;Podura	AAT69336	AAT69335	AAT69334	AAT69337	AAT69343	AAT69344	AAT69332	AAT69338	AAT69340	AAT69341	AAT69339	AAT69342
fauna_33	Metazoa	Arthropoda	Diplura	Dicellurata	Japygidae	Metazoa;Eumetazoa;Bilateria;Protostomia;Ecdysozoa;Panarthropoda;Arthropoda;Mandibulata;Pancrustacea;Hexapoda;Diplura;Dicellurata;Japygoidea;Japygidae	AAV33408	AAV33412	AAV33407	AAV33417	AAV33410	AAV33416	AAV33411	AAV33413	AAV33418	AAV33409	AAV33414	AAV33415
fauna_49	Metazoa	Arthropoda	Arachnida	Araneae	Oecobiidae	Metazoa;Eumetazoa;Bilateria;Protostomia;Ecdysozoa;Panarthropoda;Arthropoda;Chelicerata;Arachnida;Araneae;Araneomorphae;Entelegynae;Eresoidea;Oecobiidae	AAY16811	AEX89079	AJE26545	AKN58353	AIA77332		AIA77334	AJE26549	ALF63154	AIA77330	AJE26550	AJE26553
fauna_56	Metazoa	Arthropoda	Diplura	Rhabdura	Campodeidae	Metazoa;Eumetazoa;Bilateria;Protostomia;Ecdysozoa;Panarthropoda;Arthropoda;Mandibulata;Pancrustacea;Hexapoda;Diplura;Rhabdura;Campodeoidea;Campodeidae	ABF49566	ABF49565	ABF49577	ABF49567	ABF49573	ABF49574	ABF49562	ABF49568	ABF49570	ABF49571	ABF49569	ABF49572
fauna_13	Metazoa	Arthropoda	Symphyla	--	Scolopendrellidae	Metazoa;Eumetazoa;Bilateria;Protostomia;Ecdysozoa;Panarthropoda;Arthropoda;Mandibulata;Myriapoda;Symphyla;Scolopendrellidae	ABF93305	ABF93304	ABF93302	ABF93303	ABF93306	ABF93312	ABF93313	ABF93307	ABF93309	ABF93310	ABF93308	ABF93311
fauna_24	Metazoa	Arthropoda	Collembola	Entomobryomorpha	Paronellidae	Metazoa;Eumetazoa;Bilateria;Protostomia;Ecdysozoa;Panarthropoda;Arthropoda;Mandibulata;Pancrustacea;Hexapoda;Collembola;Entomobryomorpha;Entomobryoidea;Paronellidae	ABS57582	ABS57581	ABS57580	ABS57583	ABS57589	ABS57590	ABS57578	AAZ78313	ABS57586	ABS57587	ABS57585	ABS57588
fauna_37	Metazoa	Arthropoda	Collembola	Entomobryomorpha	Orchesellidae	Metazoa;Eumetazoa;Bilateria;Protostomia;Ecdysozoa;Panarthropoda;Arthropoda;Mandibulata;Pancrustacea;Hexapoda;Collembola;Entomobryomorpha;Entomobryoidea;Orchesellidae;Orchesellinae;Orchesella	ABS57582	ABS57581	AWA82447	ABS57583			ABS57578	AAZ78313	ABS57586	ABS57587	ABS57585	ABS57588
fauna_41	Metazoa	Arthropoda	Collembola	Entomobryomorpha	Entomobryidae	Metazoa;Eumetazoa;Bilateria;Protostomia;Ecdysozoa;Panarthropoda;Arthropoda;Mandibulata;Pancrustacea;Hexapoda;Collembola;Entomobryomorpha;Entomobryoidea;Entomobryidae;Orchesellinae;Orchesellides	ABS57582	ABS57581	ABS57580	ABS57583	ABS57589	ABS57590	ABS57578	ABS57584	ABS57586	ABS57587	ABS57585	ABS57588
fauna_54	Metazoa	Arthropoda	Collembola	Entomobryomorpha	Orchesellidae	Metazoa;Eumetazoa;Bilateria;Protostomia;Ecdysozoa;Panarthropoda;Arthropoda;Mandibulata;Pancrustacea;Hexapoda;Collembola;Entomobryomorpha;Entomobryoidea;Orchesellidae	ABS57582	ABS57581	ABS57580	ABS57583	ABS57589	ABS57590	ABS57578	AAZ78313	ABS57586	ABS57587	ABS57585	ABS57588
fauna_55	Metazoa	Arthropoda	Collembola	Entomobryomorpha	Orchesellidae	Metazoa;Eumetazoa;Bilateria;Protostomia;Ecdysozoa;Panarthropoda;Arthropoda;Mandibulata;Pancrustacea;Hexapoda;Collembola;Entomobryomorpha;Entomobryoidea;Orchesellidae;Orchesellinae;Orchesella	ABS57582	ABS57581	ABS57580	ABS57583	ABS57589	ABS57590	ABS57578	ABS57584	ABS57586	ABS57587	ABS57585	ABS57588
fauna_12	Metazoa	Arthropoda	Collembola	Poduromorpha	Neanuridae	Metazoa;Eumetazoa;Bilateria;Protostomia;Ecdysozoa;Panarthropoda;Arthropoda;Mandibulata;Pancrustacea;Hexapoda;Collembola;Poduromorpha;Poduroidea;Neanuridae	ABS57595	ABS57594	ABS57593	ABS57596	ABS57602	ABS57603	ABS57591	ABS57597	ABS57599	ABS57600	ABS57598	ABS57601
fauna_21	Metazoa	Arthropoda	Collembola	Poduromorpha	Neanuridae	Metazoa;Eumetazoa;Bilateria;Protostomia;Ecdysozoa;Panarthropoda;Arthropoda;Mandibulata;Pancrustacea;Hexapoda;Collembola;Poduromorpha;Poduroidea;Neanuridae;Pseudachorutinae;Pseudachorutes	ABS57595	ABS57594	ABS57593	ABS57596			ABS57591	ABS57597	ABS57599	ABS57600	ABS57598	ABS57601
fauna_58	Metazoa	Arthropoda	Insecta	Hemiptera	Cydnidae	Metazoa;Eumetazoa;Bilateria;Protostomia;Ecdysozoa;Panarthropoda;Arthropoda;Mandibulata;Pancrustacea;Hexapoda;Insecta;Dicondylia;Pterygota;Neoptera;Paraneoptera;Hemiptera;Prosorrhyncha;Heteroptera;Euheteroptera;Neoheteroptera;Panheteroptera;Pentatomomorpha;Pentatomoidea;Cydnidae	ABZ02038	AAR99209	QAU54258	ABZ02039	AMR75005	ABZ02046	ABZ02034	ABZ02040	ABZ02042	ABZ02043	ABZ02041	ABZ02044
fauna_5	Metazoa	Arthropoda	Arachnida	Trombidiformes	Erythraeidae	Metazoa;Eumetazoa;Bilateria;Protostomia;Ecdysozoa;Panarthropoda;Arthropoda;Chelicerata;Arachnida;Acari;Acariformes;Trombidiformes;Prostigmata;Anystina;Parasitengona;Erythraeoidea;Erythraeidae	ACF19639	ACF19638	ACF19637	ACF19640	ACF19647	ACF19648	ACF19649	ACF19643	ACF19644	ACF19642	ACF19641	ACF19646
fauna_10	Metazoa	Arthropoda	Arachnida	Trombidiformes	Caeculidae	Metazoa;Eumetazoa;Bilateria;Protostomia;Ecdysozoa;Panarthropoda;Arthropoda;Chelicerata;Arachnida;Acari;Acariformes;Trombidiformes;Prostigmata;Anystina;Anystae;Caeculoidea;Caeculidae	ACF19639	ACF19638	ACF19637	ACF19640	ACF19647	ACF19648	ACF19649	ACF19643	ACF19644	ACF19642	ACF19641	ACF19646
fauna_3	Metazoa	Arthropoda	Arachnida	Sarcoptiformes	Steganacarida	Metazoa;Eumetazoa;Bilateria;Protostomia;Ecdysozoa;Panarthropoda;Arthropoda;Chelicerata;Arachnida;Acari;Acariformes;Sarcoptiformes;Oribatida;Mixonomata;Phthiracaroidea;Steganacaridae;Steganacarus	ACH41148	ACH41147	ACH41146	ACH41149	ACH41155	ACH41157	ACH41156	ACH41150	ACH41152	ACH41153	ACH41151	ACH41154
fauna_30	Metazoa	Arthropoda	Arachnida	Sarcoptiformes	Nothridae	Metazoa;Eumetazoa;Bilateria;Protostomia;Ecdysozoa;Panarthropoda;Arthropoda;Chelicerata;Arachnida;Acari;Acariformes;Sarcoptiformes;Oribatida;Desmonomata;Crotonioidea;Nothridae	ACH41148	ACH41147	ACH41146	ACH41149	ACH41155	ACH41157	ACH41156	ACH41150	ACH41152	ACH41153	ACH41151	ACH41154
fauna_48	Metazoa	Arthropoda	Arachnida	Mesostigmata	Rhodacaridae	Metazoa;Eumetazoa;Bilateria;Protostomia;Ecdysozoa;Panarthropoda;Arthropoda;Chelicerata;Arachnida;Acari;Parasitiformes;Mesostigmata;Monogynaspida;Gamasina;Rhodacaroidea;Rhodacaridae	ACS15264	ACS15265	AAN87154	AAN87157	AAN87163	ABN45833	AAN87152	AAN87158	ABN45837	ABN45838	ABN45832	AJV88753
fauna_67	Metazoa	Arthropoda	Arachnida	Mesostigmata	Ascidae	Metazoa;Eumetazoa;Bilateria;Protostomia;Ecdysozoa;Panarthropoda;Arthropoda;Chelicerata;Arachnida;Acari;Parasitiformes;Mesostigmata;Monogynaspida;Gamasina;Ascoidea;Ascidae	ACY35978	ACY35977	ACY35976	ACY35979	ACY35985	ACY35986	ACY35974	ACY35980	ACY35982	ACY35983	ACY35981	ACY35984
fauna_77	Metazoa	Arthropoda	Protura	Eosentomata	Eosentomidae	Metazoa;Eumetazoa;Bilateria;Protostomia;Ecdysozoa;Panarthropoda;Arthropoda;Mandibulata;Pancrustacea;Hexapoda;Protura;Eosentomata;Eosentomidae	ADN32959	ADN32958	AEN71855	ADN32960	ADN32966	ADN32967	AFI54916	AFI54922	ADN32963	ADN32964	ADN32962	ADN32965
fauna_73	Metazoa	Arthropoda	Insecta	Diptera	Pachyneuridae	Metazoa;Eumetazoa;Bilateria;Protostomia;Ecdysozoa;Panarthropoda;Arthropoda;Mandibulata;Pancrustacea;Hexapoda;Insecta;Dicondylia;Pterygota;Neoptera;Holometabola;Diptera;Nematocera;Bibionomorpha;Pachyneuroidea;Pachyneuridae	AET13060	AET13059	AAN61487	AET13061	AET13067	AET13068	AET13056	AET13062	AET13064	AET13065	AET13063	AET13066
fauna_43	Metazoa	Arthropoda	Insecta	Hemiptera	Schizopteridae	Metazoa;Eumetazoa;Bilateria;Protostomia;Ecdysozoa;Panarthropoda;Arthropoda;Mandibulata;Pancrustacea;Hexapoda;Insecta;Dicondylia;Pterygota;Neoptera;Paraneoptera;Hemiptera;Prosorrhyncha;Heteroptera;Euheteroptera;Dipsocoromorpha;Schizopteridae	AEV56613	AEV56612	AEV56611	AEV56614	AEV56620	AEV56621	AFI23461	AEV56615	AEV56617	AEV56618	AEV56616	AEV56619
fauna_71	Metazoa	Arthropoda	Insecta	Coleoptera	Cryptophagidae	Metazoa;Eumetazoa;Bilateria;Protostomia;Ecdysozoa;Panarthropoda;Arthropoda;Mandibulata;Pancrustacea;Hexapoda;Insecta;Dicondylia;Pterygota;Neoptera;Holometabola;Coleoptera;Polyphaga;Cucujiformia;Cucujoidea;Cryptophagidae	AFQ62112	AFQ62111	AFQ62110	AFQ62113	AFQ62119	AFQ62120	ARH54494	AFQ62114	AFQ62116	AFQ62117	AFQ62115	AFQ62118
out_group	Metazoa	Platyhelminthes	Cestoda	Cyclophyllidea	Taeniidae	Metazoa;Eumetazoa;Bilateria;Protostomia;Spiralia;Lophotrochozoa;Platyhelminthes;Cestoda;Eucestoda;Cyclophyllidea;Taeniidae	AFR60676	AAR04866	AAG21395	AWW03719	AGQ45787	AFR60592	AHN91932	AIA24302	AWW03722	AIA24297	AGR34159	AWW03417
fauna_18	Metazoa	Arthropoda	Insecta	Psocoptera	Psocidae	Metazoa;Eumetazoa;Bilateria;Protostomia;Ecdysozoa;Panarthropoda;Arthropoda;Mandibulata;Pancrustacea;Hexapoda;Insecta;Dicondylia;Pterygota;Neoptera;Paraneoptera;Psocodea;Psocoptera;Psocomorpha;Psocetae;Psocidae	AFY16849	AFY16848	AFY16847	AFY16850	AFY16856	ATU07094	AFY16845	AFY16852	AFY16853	AFY16854	AFY16890	AFY16855
fauna_22	Metazoa	Arthropoda	Insecta	Psocoptera	Hemipsocidae	Metazoa;Eumetazoa;Bilateria;Protostomia;Ecdysozoa;Panarthropoda;Arthropoda;Mandibulata;Pancrustacea;Hexapoda;Insecta;Dicondylia;Pterygota;Neoptera;Paraneoptera;Psocodea;Psocoptera;Psocomorpha;Psocetae;Hemipsocidae	AFY16849	AFY16848	AFY16847	AFY16850	AFY16856	ATU07094	AFY16845	AFY16852	AFY16853	AFY16854	AFY16890	AFY16855
fauna_60	Metazoa	Arthropoda	Insecta	Psocoptera	Myopsocidae	Metazoa;Eumetazoa;Bilateria;Protostomia;Ecdysozoa;Panarthropoda;Arthropoda;Mandibulata;Pancrustacea;Hexapoda;Insecta;Dicondylia;Pterygota;Neoptera;Paraneoptera;Psocodea;Psocoptera;Psocomorpha;Psocetae;Myopsocidae	AFY16849	AFY16848	AFY16847	AFY16850	AFY16856	ATU07094	AFY16845	AFY16852	AFY16853	AFY16854	AFY16890	AFY16855
fauna_74	Metazoa	Arthropoda	Insecta	Hemiptera	Pentatomidae	Metazoa;Eumetazoa;Bilateria;Protostomia;Ecdysozoa;Panarthropoda;Arthropoda;Mandibulata;Pancrustacea;Hexapoda;Insecta;Dicondylia;Pterygota;Neoptera;Paraneoptera;Hemiptera;Prosorrhyncha;Heteroptera;Euheteroptera;Neoheteroptera;Panheteroptera;Pentatomomorpha;Pentatomoidea;Pentatomidae	AGF25252	AKE36780	ATV99243	AGF25244	ACM79584	AWN56178	AFI54812	AFI54818	AMX28271	ABM63314	AUZ97279	AMX28279
fauna_25	Metazoa	Arthropoda	Arachnida	Araneae	Dictynidae	Metazoa;Eumetazoa;Bilateria;Protostomia;Ecdysozoa;Panarthropoda;Arthropoda;Chelicerata;Arachnida;Araneae;Araneomorphae;Entelegynae;RTA clade;Dictynoidea;Dictynidae	AIL95158	AIL95157	AIL95156	AIL95159	AIL95165	AIL95166	AIL95167	AIL95160	AIL95162	AIL95163	AIL95161	AIL95164
fauna_2	Metazoa	Arthropoda	Arachnida	Trombidiformes	Raphignathidae	Metazoa;Eumetazoa;Bilateria;Protostomia;Ecdysozoa;Panarthropoda;Arthropoda;Chelicerata;Arachnida;Acari;Acariformes;Trombidiformes;Prostigmata;Eleutherengona;Raphignathae;Raphignathoidea;Raphignathidae	AIM51998	AIM51999	AIH15671	AIM51997	AUT13592	AIH15685	AIM52006	AUT13507	AIM52004	AIM51996	AUT13751	AIM52003
fauna_4	Metazoa	Arthropoda	Arachnida	Trombidiformes	Cryptognathidae	Metazoa;Eumetazoa;Bilateria;Protostomia;Ecdysozoa;Panarthropoda;Arthropoda;Chelicerata;Arachnida;Acari;Acariformes;Trombidiformes;Prostigmata;Eleutherengona;Raphignathae;Raphignathoidea;Cryptognathidae	AIM51998	AIM51999	AIH15671	AIM51997	AUT13592	AIH15685	AIM52006	AUT13507	AIM52004	AIM51996	AUT13751	AIM52003
fauna_6	Metazoa	Arthropoda	Arachnida	Trombidiformes	Scutacaridae	Metazoa;Eumetazoa;Bilateria;Protostomia;Ecdysozoa;Panarthropoda;Arthropoda;Chelicerata;Arachnida;Acari;Acariformes;Trombidiformes;Prostigmata;Eleutherengona;Heterostigmata;Pygmephoroidea;Scutacaridae	AIM51998	AIM51999	AIH15671	AIM51997	AUT13592	AIH15685	AIM52006	AUT13507	AIM52004	AIM51996	AUT13751	AIM52003
fauna_27	Metazoa	Arthropoda	Arachnida	Trombidiformes	Tetranychidae	Metazoa;Eumetazoa;Bilateria;Protostomia;Ecdysozoa;Panarthropoda;Arthropoda;Chelicerata;Arachnida;Acari;Acariformes;Trombidiformes;Prostigmata;Eleutherengona;Raphignathae;Tetranychoidea;Tetranychidae	AIM51998	AIM51999	AIH15671	AIM51997	AUT13592	AIH15685	AIM52006	AUT13507	AIM52004	AIM51996	AUT13751	AIM52003
fauna_46	Metazoa	Arthropoda	Arachnida	Trombidiformes	Stigmaeidae	Metazoa;Eumetazoa;Bilateria;Protostomia;Ecdysozoa;Panarthropoda;Arthropoda;Chelicerata;Arachnida;Acari;Acariformes;Trombidiformes;Prostigmata;Eleutherengona;Raphignathae;Raphignathoidea;Stigmaeidae	AIM51998	AIM51999	AIH15671	AIM51997	AUT13592	AIH15685	AIM52006	AUT13507	AIM52004	AIM51996	AUT13751	AIM52003
fauna_66	Metazoa	Arthropoda	Arachnida	Trombidiformes	Tetranychidae	Metazoa;Eumetazoa;Bilateria;Protostomia;Ecdysozoa;Panarthropoda;Arthropoda;Chelicerata;Arachnida;Acari;Acariformes;Trombidiformes;Prostigmata;Eleutherengona;Raphignathae;Tetranychoidea;Tetranychidae	AIM51998	AIM51999	AIH15671	AIM51997	AUT13592	AIH15685	AIM52006	AUT13507	AIM52004	AIM51996	AUT13751	AIM52003
fauna_40	Metazoa	Arthropoda	Arachnida	Araneae	Corinnidae	Metazoa;Eumetazoa;Bilateria;Protostomia;Ecdysozoa;Panarthropoda;Arthropoda;Chelicerata;Arachnida;Araneae;Araneomorphae;Entelegynae;RTA clade;Dionycha;Corinnidae	AIM52643	AAT02499	AIB04192	AAT02497	QAU56490	AIM52651	AAT02502	AAT02496	AAT02494	AIB04199	AAT02495	AAT02492
fauna_68	Metazoa	Arthropoda	Arachnida	Araneae	Trochanteriidae	Metazoa;Eumetazoa;Bilateria;Protostomia;Ecdysozoa;Panarthropoda;Arthropoda;Chelicerata;Arachnida;Araneae;Araneomorphae;Entelegynae;RTA clade;Dionycha;Trochanteriidae	AIM52643	AAT02499	AIB04192	AAT02497	QAU56490	AIM52651	AAT02502	AAT02496	AAT02494	AIB04199	AAT02495	AAT02492
fauna_50	Metazoa	Arthropoda	Arachnida	Araneae	Selenopidae	Metazoa;Eumetazoa;Bilateria;Protostomia;Ecdysozoa;Panarthropoda;Arthropoda;Chelicerata;Arachnida;Araneae;Araneomorphae;Entelegynae;RTA clade;Dionycha;Selenopidae	AIM52656	AIM52655	AIM52654	AIM52657	AIM52663	AIM52664	AIM52652	AIM52658	AIM52660	AIM52661	AIM52659	AIM52662
fauna_31	Metazoa	Arthropoda	Arachnida	Araneae	Thomisidae	Metazoa;Eumetazoa;Bilateria;Protostomia;Ecdysozoa;Panarthropoda;Arthropoda;Chelicerata;Arachnida;Araneae;Araneomorphae;Entelegynae;RTA clade;Dionycha;Thomisidae	AIT96921	AIT96920	AOW68566	AIT96922	AIT96927	AIT96928	AIT96917	AIT96923	AIT96929	AIT96925	AIT96924	AIT96926
fauna_39	Metazoa	Arthropoda	Insecta	Blattodea	Kalotermitidae	Metazoa;Eumetazoa;Bilateria;Protostomia;Ecdysozoa;Panarthropoda;Arthropoda;Mandibulata;Pancrustacea;Hexapoda;Insecta;Dicondylia;Pterygota;Neoptera;Polyneoptera;Dictyoptera;Blattodea;Blattoidea;Termitoidae;Kalotermitidae	AIY61585	AFM92438	ABE98478	AFM92440	AIY61943	AIY61593	AIY61581	AIY61665	AIY61589	AFM92444	AIY61588	AFM92445
fauna_32	Metazoa	Arthropoda	Chilopoda	Geophilomorpha	Geophilidae	Metazoa;Eumetazoa;Bilateria;Protostomia;Ecdysozoa;Panarthropoda;Arthropoda;Mandibulata;Myriapoda;Chilopoda;Pleurostigmophora;Epimorpha;Geophilomorpha;Geophilidae	AJK90881	AJK90880	AJK90873	AJK90874	AJK90882	AJK90884	AJK90876	AJK90883	AJK90878	AJK90879	AJK90877	AJK90875
fauna_36	Metazoa	Arthropoda	Arachnida	Trombidiformes	Cunaxidae	Metazoa;Eumetazoa;Bilateria;Protostomia;Ecdysozoa;Panarthropoda;Arthropoda;Chelicerata;Arachnida;Acari;Acariformes;Trombidiformes;Prostigmata;Eupodina;Bdelloidea;Cunaxidae	ALK03786	ALK03785	ALK03784	ALK03787	ALK03793	ALK03794	ALK03795	ALK03801	ALK03803	ALK03791	ALK03789	AQQ72855
fauna_47	Metazoa	Arthropoda	Arachnida	Trombidiformes	Penthalodidae	Metazoa;Eumetazoa;Bilateria;Protostomia;Ecdysozoa;Panarthropoda;Arthropoda;Chelicerata;Arachnida;Acari;Acariformes;Trombidiformes;Prostigmata;Eupodina;Eupodoidea;Penthalodidae	ALK03786	ALK03785	ALK03784	ALK03787	ALK03793	ALK03794	ALK03795	ALK03801	ALK03803	ALK03791	ALK03789	AQQ72855
fauna_72	Metazoa	Arthropoda	Insecta	Coleoptera	Staphylinidae	Metazoa;Eumetazoa;Bilateria;Protostomia;Ecdysozoa;Panarthropoda;Arthropoda;Mandibulata;Pancrustacea;Hexapoda;Insecta;Dicondylia;Pterygota;Neoptera;Holometabola;Coleoptera;Polyphaga;Staphyliniformia;Staphylinoidea;Staphylinidae	ALO70282	ALO70866	AML26095	ALO70263	AML25830	AML25626	AML25730	AML25723	AML25876	ARH53723	AML25961	AML25978
fauna_76	Metazoa	Arthropoda	Insecta	Blattodea	Rhinotermitidae	Metazoa;Eumetazoa;Bilateria;Protostomia;Ecdysozoa;Panarthropoda;Arthropoda;Mandibulata;Pancrustacea;Hexapoda;Insecta;Dicondylia;Pterygota;Neoptera;Polyneoptera;Dictyoptera;Blattodea;Blattoidea;Termitoidae;Rhinotermitidae	ALP29879	AMX23057	ACT10252	AIT99523	AFM92485	AFM92473	ABN10418	AMX23060	ABN10452	AMX23063	AFM92455	AMX23064
fauna_61	Metazoa	Arthropoda	Insecta	Blattodea	Blattidae	Metazoa;Eumetazoa;Bilateria;Protostomia;Ecdysozoa;Panarthropoda;Arthropoda;Mandibulata;Pancrustacea;Hexapoda;Insecta;Dicondylia;Pterygota;Neoptera;Polyneoptera;Dictyoptera;Blattodea;Blattoidea;Blattidae	AMW91070	AVN67723	ABM53794	AMW91071	ADD71937	ADD71938	AQD17611	ADD71932	AVN67242	ADD71935	ADD71933	AQD17634
fauna_23	Metazoa	Annelida	Clitellata	Enchytraeida	Enchytraeidae	Metazoa;Eumetazoa;Bilateria;Protostomia;Lophotrochozoa;Annelida;Clitellata;Oligochaeta;Enchytraeida;Enchytraeidae	AOR07136	AMQ12966	AOR07154	AOR07161	AOR07140	AOR07171	AOR07175	AOR07184	AOR07189	AOR07198	AOR07203	AOR07210
fauna_16	Metazoa	Arthropoda	Collembola	Entomobryomorpha	Isotomidae	Metazoa;Eumetazoa;Bilateria;Protostomia;Ecdysozoa;Panarthropoda;Arthropoda;Mandibulata;Pancrustacea;Hexapoda;Collembola;Entomobryomorpha;Isotomoidea;Isotomidae	APC61721	ABS57568	ABL61292	ABS57570	ABS57576	ABS57577	ABS57565	ABS57571	ABS57573	ABS57574	ABS57572	ABS57575
fauna_28	Metazoa	Arthropoda	Arachnida	Araneae	Agelenidae	Metazoa;Eumetazoa;Bilateria;Protostomia;Ecdysozoa;Panarthropoda;Arthropoda;Chelicerata;Arachnida;Araneae;Araneomorphae;Entelegynae;RTA clade;Agelenidae	APZ84002	APZ84001	APZ84000	APZ84003	APZ84009	APZ84010	APZ83998	APZ84004	APZ84006	APZ84007	APZ84005	APZ84008
fauna_17	Metazoa	Arthropoda	Arachnida	Sarcoptiformes	Sarcoptidae	Metazoa;Eumetazoa;Bilateria;Protostomia;Ecdysozoa;Panarthropoda;Arthropoda;Chelicerata;Arachnida;Acari;Acariformes;Sarcoptiformes;Astigmata;Psoroptidia;Sarcoptoidea;Sarcoptidae;Sarcoptinae	AST11029	AST11028	KPL93356	KPL93353	AUF59545	AST11058	AST11024	KPL93352	AST11035	AST11034	AST11036	AST11033
fauna_69	Metazoa	Arthropoda	Insecta	Lepidoptera	Noctuidae	Metazoa;Eumetazoa;Bilateria;Protostomia;Ecdysozoa;Panarthropoda;Arthropoda;Mandibulata;Pancrustacea;Hexapoda;Insecta;Dicondylia;Pterygota;Neoptera;Holometabola;Amphiesmenoptera;Lepidoptera;Glossata;Neolepidoptera;Heteroneura;Ditrysia;Obtectomera;Noctuoidea;Noctuidae	ATE89010	ACZ83040	AKQ19138	AGG10919	AGG10925	AEI29248	AEI29236	AWC67640	AII02518	AGO44136	AEI29243	AJC10779
fauna_70	Metazoa	Arthropoda	Insecta	Lepidoptera	Noctuidae	Metazoa;Eumetazoa;Bilateria;Protostomia;Ecdysozoa;Panarthropoda;Arthropoda;Mandibulata;Pancrustacea;Hexapoda;Insecta;Dicondylia;Pterygota;Neoptera;Holometabola;Amphiesmenoptera;Lepidoptera;Glossata;Neolepidoptera;Heteroneura;Ditrysia;Obtectomera;Noctuoidea;Noctuidae	ATE89010	ACZ83040	AKQ19138	AGG10919	AGG10925	AEI29248	AEI29236	AWC67640	AII02518	AGO44136	AEI29243	AJC10779
fauna_34	Metazoa	Arthropoda	Insecta	Psocoptera	Peripsocidae	Metazoa;Eumetazoa;Bilateria;Protostomia;Ecdysozoa;Panarthropoda;Arthropoda;Mandibulata;Pancrustacea;Hexapoda;Insecta;Dicondylia;Pterygota;Neoptera;Paraneoptera;Psocodea;Psocoptera;Psocomorpha;Homilopsocidea;Peripsocoidea;Peripsocidae	ATU07112	ATU07111	ATU07110	ATU07113	ATU07119	ATU07120	ATU07108	ATU07115	ATU07116	ATU07117	ATU07114	ATU07118
fauna_59	Metazoa	Arthropoda	Insecta	Psocoptera	Ectopsocidae	Metazoa;Eumetazoa;Bilateria;Protostomia;Ecdysozoa;Panarthropoda;Arthropoda;Mandibulata;Pancrustacea;Hexapoda;Insecta;Dicondylia;Pterygota;Neoptera;Paraneoptera;Psocodea;Psocoptera;Psocomorpha;Homilopsocidea;Lachesilloidea;Ectopsocidae	ATU07112	ATU07111	ATU07110	ATU07113	ATU07119	ATU07120	ATU07108	ATU07115	ATU07116	ATU07117	ATU07114	ATU07118
fauna_75	Metazoa	Arthropoda	Insecta	Psocoptera	Amphientomidae	Metazoa;Eumetazoa;Bilateria;Protostomia;Ecdysozoa;Panarthropoda;Arthropoda;Mandibulata;Pancrustacea;Hexapoda;Insecta;Dicondylia;Pterygota;Neoptera;Paraneoptera;Psocodea;Psocoptera;Troctomorpha;Amphientometae;Amphientomidae	ATU07138	ATU07137	ATU07136	ATU07139	ATU07145	ATU07146	ATU07134	ATU07140	ATU07142	ATU07143	ATU07141	ATU07144
fauna_38	Metazoa	Arthropoda	Insecta	Psocoptera	Sphaeropsocidae	Metazoa;Eumetazoa;Bilateria;Protostomia;Ecdysozoa;Panarthropoda;Arthropoda;Mandibulata;Pancrustacea;Hexapoda;Insecta;Dicondylia;Pterygota;Neoptera;Paraneoptera;Psocodea;Psocoptera;Troctomorpha;Nanopsocetae;Sphaeropsocidae	ATU74557	AEP83129	ATU74584	ATU74559	AEP83121	AEP83128	AEP83120	AEP83125	AEP83127	AEP83119	AEP83126	AEP83122
fauna_42	Metazoa	Arthropoda	Insecta	Diptera	Culicidae	Metazoa;Eumetazoa;Bilateria;Protostomia;Ecdysozoa;Panarthropoda;Arthropoda;Mandibulata;Pancrustacea;Hexapoda;Insecta;Dicondylia;Pterygota;Neoptera;Holometabola;Diptera	QCG69881	ALJ02358	AMK06256	QCF45767	ANF99599	AAF81381	AAD12190	ADU86472	AAA93548	AAD12199	ANF99590	ABG91556
fauna_9	Metazoa	Arthropoda	Arachnida	Sarcoptiformes	Gustaviidae	Metazoa;Eumetazoa;Bilateria;Protostomia;Ecdysozoa;Panarthropoda;Arthropoda;Chelicerata;Arachnida;Acari;Acariformes;Sarcoptiformes;Oribatida;Brachypylina;Gustavioidea;Gustaviidae;Gustavia	QFG71644	QFG71643	ACH41146	ACH41149	ACH41155	ACH41157	ACH41156	ACH41150	ACH41152	ACH41153	ACH41151	ACH41154
fauna_15	Metazoa	Arthropoda	Arachnida	Sarcoptiformes	Oribatulidae	Metazoa;Eumetazoa;Bilateria;Protostomia;Ecdysozoa;Panarthropoda;Arthropoda;Chelicerata;Arachnida;Acari;Acariformes;Sarcoptiformes	QFG71644	QFG71643	ACH41146	ACH41149	ACH41155	ACH41157	ACH41156	ACH41150	ACH41152	ACH41153	ACH41151	ACH41154
fauna_20	Metazoa	Arthropoda	Arachnida	Sarcoptiformes	Oribatulidae	Metazoa;Eumetazoa;Bilateria;Protostomia;Ecdysozoa;Panarthropoda;Arthropoda;Chelicerata;Arachnida;Acari;Acariformes;Sarcoptiformes	QFG71644	QFG71643	ACH41146	ACH41149	ACH41155	ACH41157	ACH41156	ACH41150	ACH41152	ACH41153	ACH41151	ACH41154
fauna_26	Metazoa	Arthropoda	Arachnida	Sarcoptiformes	Oribatulidae	Metazoa;Eumetazoa;Bilateria;Protostomia;Ecdysozoa;Panarthropoda;Arthropoda;Chelicerata;Arachnida;Acari;Acariformes;Sarcoptiformes	QFG71644	QFG71643	ACH41146	ACH41149	ACH41155	ACH41157	ACH41156	ACH41150	ACH41152	ACH41153	ACH41151	ACH41154
fauna_35	Metazoa	Arthropoda	Arachnida	Sarcoptiformes	Gymnodamaeidae	Metazoa;Eumetazoa;Bilateria;Protostomia;Ecdysozoa;Panarthropoda;Arthropoda;Chelicerata;Arachnida;Acari;Acariformes;Sarcoptiformes;Oribatida;Brachypylina;Gymnodamaeoidea;Gymnodamaeidae	QFG71644	QFG71643	ACH41146	ACH41149	ACH41155	ACH41157	ACH41156	ACH41150	ACH41152	ACH41153	ACH41151	ACH41154
fauna_44	Metazoa	Arthropoda	Arachnida	Sarcoptiformes	Liacaridae	Metazoa;Eumetazoa;Bilateria;Protostomia;Ecdysozoa;Panarthropoda;Arthropoda;Chelicerata;Arachnida;Acari;Acariformes;Sarcoptiformes;Oribatida;Brachypylina;Gustavioidea;Liacaridae;Liacarus	QFG71644	QFG71643	ACH41146	ACH41149	ACH41155	ACH41157	ACH41156	ACH41150	ACH41152	ACH41153	ACH41151	ACH41154
fauna_45	Metazoa	Arthropoda	Arachnida	Sarcoptiformes	Scutoverticidae	Metazoa;Eumetazoa;Bilateria;Protostomia;Ecdysozoa;Panarthropoda;Arthropoda;Chelicerata;Arachnida;Acari;Acariformes;Sarcoptiformes;Oribatida;Brachypylina;Licneremaeoidea;Scutoverticidae	QFG71644	QFG71643	ACH41146	ACH41149	ACH41155	ACH41157	ACH41156	ACH41150	ACH41152	ACH41153	ACH41151	ACH41154
fauna_62	Metazoa	Arthropoda	Arachnida	Sarcoptiformes	Achipteriidae	Metazoa;Eumetazoa;Bilateria;Protostomia;Ecdysozoa;Panarthropoda;Arthropoda;Chelicerata;Arachnida;Acari;Acariformes;Sarcoptiformes;Oribatida;Brachypylina;Achipterioidea;Achipteriidae	QFG71644	QFG71643	QFG71642	QFG71645	QFG71653	ACH41157	ACH41156	ACH41150	ACH41152	ACH41153	ACH41151	ACH41154
fauna_63	Metazoa	Arthropoda	Arachnida	Sarcoptiformes	Ceratozetidae	Metazoa;Eumetazoa;Bilateria;Protostomia;Ecdysozoa;Panarthropoda;Arthropoda;Chelicerata;Arachnida;Acari;Acariformes;Sarcoptiformes;Oribatida;Brachypylina;Ceratozetoidea;Ceratozetidae	QFG71644	QFG71643	QFG71642	QFG71645	QFG71653	ACH41157	ACH41156	ACH41150	ACH41152	ACH41153	ACH41151	ACH41154
fauna_64	Metazoa	Arthropoda	Arachnida	Sarcoptiformes	Mycobatidae	Metazoa;Eumetazoa;Bilateria;Protostomia;Ecdysozoa;Panarthropoda;Arthropoda;Chelicerata;Arachnida;Acari;Acariformes;Sarcoptiformes;Oribatida;Brachypylina;Ceratozetoidea;Mycobatidae	QFG71644	QFG71643	QFG71642	QFG71645	QFG71653	ACH41157	ACH41156	ACH41150	ACH41152	ACH41153	ACH41151	ACH41154
fauna_65	Metazoa	Arthropoda	Arachnida	Sarcoptiformes	Oribatellidae	Metazoa;Eumetazoa;Bilateria;Protostomia;Ecdysozoa;Panarthropoda;Arthropoda;Chelicerata;Arachnida;Acari;Acariformes;Sarcoptiformes;Oribatida;Brachypylina;Oribatelloidea;Oribatellidae	QFG71644	QFG71643	QFG71642	QFG71645	QFG71653	ACH41157	ACH41156	ACH41150	ACH41152	ACH41153	ACH41151	ACH41154
